# Supplementary material for: Causal effect between total cholesterol and HDL cholesterol as risk factors for chronic kidney disease: a mendelian randomization study
Source: BMC Nephrol. 2021 Jan 20;22:35. doi: 10.1186/s12882-020-02228-3 (PMC7818570; doi:10.1186/s12882-020-02228-3)
Supplement: Supplementary file 1 — Additional file 1: Supplemetary Table 1. The details of SNP IVs. [file 12882_2020_2228_MOESM1_ESM.xlsx]

## Sheet: Supplementary Table 1
Supplemetary Table 1: The details of SNP IVs.
Type	SNP	effect_allele.exposure	other_allele.exposure	effect_allele.outcome	other_allele.outcome	beta.exposure	beta.outcome	eaf.exposure	eaf.outcome	palindromic	se.outcome	pval.outcome	units.outcome	outcome	consortium.outcome	gene.exposure	se.exposure	pval.exposure	units.exposure	exposure
TC	rs10172650	A	G	A	G	-0.094	0.042	0.13	0.342	FALSE	0.016	0.0076	log odds	Chronic kidney disease || id:1102	CKDGen	APOB	0.0122449	5e-15	unit decrease	Total cholesterol levels (unit decrease)
TC	rs174533	A	G	A	G	-0.057	-0.0091	0.38	0.344	FALSE	0.016	0.57	log odds	Chronic kidney disease || id:1102	CKDGen	FADS1	0.0102041	2e-09	unit decrease	Total cholesterol levels (unit decrease)
TC	rs1864163	A	G	A	G	-0.088	0.029	0.13	0.261	FALSE	0.018	0.12	log odds	Chronic kidney disease || id:1102	CKDGen	CETP	0.0158163	3e-08	unit decrease	Total cholesterol levels (unit decrease)
TC	rs2297363	A	G	A	G	-0.022	0.017	0.26	0.128	FALSE	0.022	0.45	log odds	Chronic kidney disease || id:1102	CKDGen	LPA	0.00408163	2e-08	unit decrease	Total cholesterol levels (unit decrease)
TC	rs2980869	T	C	T	C	-0.07	0.033	0.56	0.429	FALSE	0.015	0.028	log odds	Chronic kidney disease || id:1102	CKDGen	TRIB1	0.00816326	6e-17	unit decrease	Total cholesterol levels (unit decrease)
TC	rs7192750	T	C	T	C	-0.068	0.0025	0.28	0.234	FALSE	0.018	0.89	log odds	Chronic kidney disease || id:1102	CKDGen	PKD1L3	0.00918367	6e-13	unit decrease	Total cholesterol levels (unit decrease)
TC	rs7775698	T	C	T	C	-0.077	0.0082	0.29	0.204	FALSE	0.02	0.68	log odds	Chronic kidney disease || id:1102	CKDGen	HBS1L	0.0112245	1e-11	unit decrease	Total cholesterol levels (unit decrease)
TG	rs1178977	A	G	A	G	0.122	0.0045	0.89	0.82	FALSE	0.02	0.82	log odds	Chronic kidney disease || id:1102	CKDGen	MLXIPL	0.0178571	1e-11	unit increase	Triglyceride levels (unit increase)
TG	rs11984636	T	C	T	C	0.165	0.0087	0.89	0.851	FALSE	0.025	0.73	log odds	Chronic kidney disease || id:1102	CKDGen	MET	0.0178571	3e-18	unit increase	Triglyceride levels (unit increase)
TG	rs157582	T	C	T	C	0.108	0.0039	0.19	0.239	FALSE	0.021	0.85	log odds	Chronic kidney disease || id:1102	CKDGen	APOE	0.0168367	2e-10	unit increase	Triglyceride levels (unit increase)
TG	rs1800588	T	C	T	C	0.084	-0.026	0.4	0.254	FALSE	0.019	0.17	log odds	Chronic kidney disease || id:1102	CKDGen	LIPC	0.0122449	6e-13	unit increase	Triglyceride levels (unit increase)
TG	rs180326	C	A	C	A	0.06	0.013	0.22	0.336	FALSE	0.016	0.41	log odds	Chronic kidney disease || id:1102	CKDGen	BUD13	0.00255102	2e-44	unit increase	Triglyceride levels (unit increase)
TG	rs2954021	A	G	A	G	0.06	-0.034	0.43	0.569	FALSE	0.015	0.024	log odds	Chronic kidney disease || id:1102	CKDGen	TRIB1	0.0102041	1e-08	unit increase	Triglyceride levels (unit increase)
TG	rs508487	T	C	T	C	0.055	0.038	0.116	0.075	FALSE	0.036	0.28	log odds	Chronic kidney disease || id:1102	CKDGen	PCSK7	0.0219388	8e-09	unit increase	Triglyceride levels (unit increase)
TG	rs5757133	T	C	T	C	0.0363	0.0036	0.38	0.296	FALSE	0.017	0.83	log odds	Chronic kidney disease || id:1102	CKDGen	PLA2G6	0.00637755	4e-10	unit increase	Triglyceride levels (unit increase)
TG	rs651821	C	T	C	T	0.08	0.015	0.28	0.062	FALSE	0.034	0.67	log odds	Chronic kidney disease || id:1102	CKDGen	APOA5	0.00255102	2e-117	unit increase	Triglyceride levels (unit increase)
TG	rs7350481	T	C	T	C	0.041	0.048	NA	0.088	FALSE	0.031	0.11	log odds	Chronic kidney disease || id:1102	CKDGen	APOA1	0.00714286	5e-09	unit increase	Triglyceride levels (unit increase)
TG	rs780094	T	C	T	C	0.1	-0.019	0.52	0.394	FALSE	0.015	0.2	log odds	Chronic kidney disease || id:1102	CKDGen	GCKR	0.00918367	7e-30	unit increase	Triglyceride levels (unit increase)
TG	rs814295	A	G	A	G	0.102	0.035	0.67	0.867	FALSE	0.022	0.11	log odds	Chronic kidney disease || id:1102	CKDGen	GCKR	0.0112245	5e-20	unit increase	Triglyceride levels (unit increase)
LDL-C	rs1799955	A	G	A	G	0.052	-0.017	0.63	0.81	FALSE	0.018	0.35	log odds	Chronic kidney disease || id:1102	CKDGen	BRCA2	0.00918367	3e-09	unit increase	LDL cholesterol levels (unit increase)
LDL-C	rs4604177	T	C	T	C	0.083	-0.0056	0.53	0.403	FALSE	0.016	0.72	log odds	Chronic kidney disease || id:1102	CKDGen	HMGCR	0.0102041	1e-16	unit increase	LDL cholesterol levels (unit increase)
LDL-C	rs7776054	A	G	A	G	0.051	0.0006	0.72	0.781	FALSE	0.017	0.97	log odds	Chronic kidney disease || id:1102	CKDGen	HBS1L	0.00918367	4e-08	unit increase	LDL cholesterol levels (unit increase)
HDL-C	rs16940212	T	G	T	G	0.102	-0.031	0.3	0.21	FALSE	0.019	0.11	log odds	Chronic kidney disease || id:1102	CKDGen	LIPC	0.0102041	1e-25	unit increase	HDL cholesterol levels (unit increase)
HDL-C	rs651821	T	C	T	C	0.187	-0.015	0.72	0.938	FALSE	0.034	0.67	log odds	Chronic kidney disease || id:1102	CKDGen	APOA1	0.0127551	9e-47	unit increase	HDL cholesterol levels (unit increase)
HDL-C	rs662799	A	G	A	G	0.182	-0.038	0.725	0.985	FALSE	0.033	0.25	log odds	Chronic kidney disease || id:1102	CKDGen	APOA1	0.0102041	2e-71	unit increase	HDL cholesterol levels (unit increase)
HDL-C	rs7841189	T	C	T	C	0.172	-0.019	0.1	0.137	FALSE	0.023	0.4	log odds	Chronic kidney disease || id:1102	CKDGen	LPL	0.0153061	2e-30	unit increase	HDL cholesterol levels (unit increase)
ApoA1	rs11632618	A	G	A	G	0.174133	0.029	0.061853	0.091	FALSE	0.036	0.43	log odds	Chronic kidney disease || id:1102	CKDGen	LIPC	0.024085	7.76e-13	SD	Apolipoprotein A-I || id:842
ApoA1	rs1461729	G	A	G	A	0.086363	0.0085	0.861933	0.912	FALSE	0.026	0.74	log odds	Chronic kidney disease || id:1102	CKDGen	LOC157273	0.015193	1.77e-08	SD	Apolipoprotein A-I || id:842
ApoA1	rs174594	A	C	A	C	0.071714	0.0053	0.58921	0.638	FALSE	0.017	0.75	log odds	Chronic kidney disease || id:1102	CKDGen	FADS2	0.010504	1.32e-11	SD	Apolipoprotein A-I || id:842
ApoA1	rs1883025	T	C	T	C	-0.079839	0.0054	0.194349	0.199	FALSE	0.018	0.76	log odds	Chronic kidney disease || id:1102	CKDGen	ABCA1	0.013321	2.86e-09	SD	Apolipoprotein A-I || id:842
ApoA1	rs247617	A	C	A	C	0.197243	-0.016	0.285998	0.345	FALSE	0.017	0.33	log odds	Chronic kidney disease || id:1102	CKDGen	——	0.011688	7.9e-63	SD	Apolipoprotein A-I || id:842
ApoA1	rs261291	C	T	C	T	0.144314	0.011	0.374904	0.357	FALSE	0.016	0.49	log odds	Chronic kidney disease || id:1102	CKDGen	——	0.010905	2.58e-39	SD	Apolipoprotein A-I || id:842
ApoA1	rs6507939	C	A	C	A	0.108424	-0.0031	0.838753	0.823	FALSE	0.022	0.89	log odds	Chronic kidney disease || id:1102	CKDGen	LOC105372112	0.014268	5.03e-14	SD	Apolipoprotein A-I || id:842
ApoB	rs10056811	A	G	A	G	0.085783	0.017	0.341411	0.35	FALSE	0.017	0.33	log odds	Chronic kidney disease || id:1102	CKDGen	——	0.010571	1.35e-15	SD	Apolipoprotein B || id:843
ApoB	rs1260326	C	T	C	T	-0.066785	0.023	0.638553	0.58	FALSE	0.015	0.14	log odds	Chronic kidney disease || id:1102	CKDGen	GCKR	0.010393	2.51e-10	SD	Apolipoprotein B || id:843
ApoB	rs1367117	A	G	A	G	0.108852	0.0047	0.287972	0.335	FALSE	0.017	0.78	log odds	Chronic kidney disease || id:1102	CKDGen	APOB	0.011191	9.99e-22	SD	Apolipoprotein B || id:843
ApoB	rs142130958	A	G	A	G	-0.199648	0.064	0.105527	0.106	FALSE	0.024	0.0074	log odds	Chronic kidney disease || id:1102	CKDGen	——	0.016743	7.78e-32	SD	Apolipoprotein B || id:843
ApoB	rs2980875	G	A	G	A	-0.069675	0.032	0.483896	0.42	FALSE	0.015	0.031	log odds	Chronic kidney disease || id:1102	CKDGen	——	0.009993	6.68e-12	SD	Apolipoprotein B || id:843
ApoB	rs629301	T	G	T	G	0.090052	-0.0012	0.779917	0.739	FALSE	0.018	0.95	log odds	Chronic kidney disease || id:1102	CKDGen	CELSR2	0.012193	3.56e-13	SD	Apolipoprotein B || id:843
ApoB	rs6756629	A	G	A	G	-0.113253	-0.0022	0.078334	0.08	FALSE	0.031	0.94	log odds	Chronic kidney disease || id:1102	CKDGen	ABCG5	0.018566	1.9e-09	SD	Apolipoprotein B || id:843
